# Supplementary material for: Early to Late VSV-G Expression in AcMNPV BV Enhances Transduction in Mammalian Cells but Does Not Affect Virion Yield in Insect Cells
Source: Vaccines (Basel). 2025 Jun 26;13(7):693. doi: 10.3390/vaccines13070693 (PMC12297889; doi:10.3390/vaccines13070693)
Supplement: Supplementary file 1 [file vaccines-13-00693-s001.zip]

Archive with 1 entries (1 files):
- vaccines-3668095-supplementary.pdf
